# Supplementary material for: Cognitive Function during the Prodromal Stage of Alzheimer’s Disease in Down Syndrome: Comparing Models
Source: Brain Sci. 2021 Sep 16;11(9):1220. doi: 10.3390/brainsci11091220 (PMC8471085; doi:10.3390/brainsci11091220)
Supplement: Supplementary file 1 [file brainsci-11-01220-s001.zip]

Archive with 1 entries (1 files):
- brainsci-1317473-supplementary.pdf
